# Supplementary material for: Development and validation of a lipogenic genes panel for diagnosis and recurrence of colorectal cancer
Source: PLoS One. 2020 Mar 10;15(3):e0229864. doi: 10.1371/journal.pone.0229864 (PMC7064220; doi:10.1371/journal.pone.0229864)
Supplement: S1 Table — (XLSX) [file pone.0229864.s001.xlsx]

## Sheet: Genes expression level
Gene Symbol	Gene ID	logFC	AveExpr	P.Value
ACSL5	ENSG00000197142	2.54007	7.21096	0.00105575
ACOT8	ENSG00000101473	3.27124	6.67028	0.00691814
FASN	ENSG00000169710	3.19683	8.65742	0.00787366
SCD1	ENSG00000145284	2.36771	6.47136	0.00897172
HMGCS2	ENSG00000134240	3.38014	8.97344	0.0269786
ABCG5	ENSG00000138075	1.93266	6.05948	0.0283142
ACADM	ENSG00000117054	0.875326	7.43114	0.035839
ADIPOQ	ENSG00000181092	0.359595	7.48077	0.0390407
CYP7A1	ENSG00000167910	0.50464	7.01137	0.0439145
FADS2	ENSG00000134824	1.75343	6.11842	0.0461555
LIPG	ENSG00000101670	1.23376	7.2441	0.0595037
ABCA1	ENSG00000165029	1.49521	5.36587	0.0726827
ACAT1	ENSG00000075239	1.12391	8.14841	0.0749092
HSD17B4	ENSG00000133835	0.177167	6.09651	0.0755638
HMGCL	ENSG00000117305	0.930088	7.1015	0.0766597
AGPS	ENSG00000018510	1.08489	8.48316	0.0784358
PPARG	ENSG00000132170	1.52611	5.52122	0.0805751
ACSL4	ENSG00000068366	1.06124	6.98158	0.0848642
ACSL6	ENSG00000281938	0.157158	9.18606	0.101138
MBOAT2	ENSG00000143797	1.66124	6.61135	0.179993
FADS6	ENSG00000172782	0.619601	6.33773	0.21255
SCP2	ENSG00000116171	0.487161	5.83037	0.227399
PLIN1	ENSG00000166819	0.73049	6.30282	0.240675
AGPAT5	ENSG00000155189	0.663678	7.06308	0.265941
ACSM4	ENSG00000215009	0.501329	13.0385	0.319924
CFI	ENSG00000205403	0.420483	12.3574	0.324613
MC4R	ENSG00000166603	0.447292	5.68607	0.338087
AGPAT4	ENSG00000026652	0.423594	6.139	0.372251
MGLL	ENSG00000074416	0.524808	6.23001	0.379747
SLCO1B1	ENSG00000134538	0.676474	5.9857	0.386678
LIPH	ENSG00000163898	0.255748	8.9431	0.431117
AMACR	ENSG00000242110	0.373436	6.92818	0.444271
ACOX2	ENSG00000168306	0.320222	4.21582	0.512245
PPARD	ENSG00000112033	0.44989	5.83747	0.536424
NAMPT	ENSG00000105835	0.392162	6.2709	0.553673
SCD	ENSG00000099194	0.390172	5.94987	0.560784
AGPAT3	ENSG00000160216	0.236228	6.18032	0.590268
MGAT1	ENSG00000131446	0.189214	6.99788	0.59831
ACOX3	ENSG00000087008	0.253505	6.33817	0.600097
ABCB11	ENSG00000073734	0.255246	6.47581	0.628704
PPARGC1A	ENSG00000109819	0.229183	7.07079	0.656342
MC3R	ENSG00000124089	0.160381	7.95029	0.662265
SLCO1A2	ENSG00000084453	0.301726	6.42286	0.662941
ACSL1	ENSG00000151726	0.293703	6.75144	0.684569
FADS3	ENSG00000221968	0.148262	7.21819	0.695806
SLC2A4	ENSG00000181856	0.400565	7.27491	0.696443
NID1	ENSG00000116962	0.166597	6.82669	0.731166
PPA1	ENSG00000180817	0.121177	9.69093	0.737294
ACSL3	ENSG00000123983	0.13692	8.27092	0.742001
SLC10A2	ENSG00000125255	0.110354	6.93387	0.749966
ACACA	ENSG00000278540	0.128013	6.69807	0.752539
SPINT1	ENSG00000166145	0.552444	4.71588	0.786859
AGPAT2	ENSG00000169692	0.074846	8.62982	0.869563
ST14	ENSG00000149418	0.0484905	6.95585	0.896709
NID2	ENSG00000087303	0.224614	4.89249	0.915073
FAR1	ENSG00000197601	0.0336321	7.82096	0.91651
SLC25A20	ENSG00000178537	0.0445384	5.96739	0.937165
ECHS1	ENSG00000127884	0.0345051	9.30449	0.947749
MBOAT1	ENSG00000172197	0.01858	7.43463	0.95934
ACSS2	ENSG00000131069	0.0085709	8.72178	0.982247
ACLY	ENSG00000131473	0.00612275	9.36045	0.986699
